# Supplementary material for: Optimization and Stability Assessment of Monochamus alternatus Antimicrobial Peptide MaltAtt-1 in Komagataella phaffii GS115 for the Control of Pine Wood Nematode
Source: Int J Mol Sci. 2024 Aug 6;25(16):8555. doi: 10.3390/ijms25168555 (PMC11354690; doi:10.3390/ijms25168555)
Supplement: Supplementary file 1 [file ijms-25-08555-s001.zip]

Archive with 1 entries (1 files):
- ijms-3051375-supplementary.pdf
